# Supplementary material for: Proteomic endorsed transcriptomic profiles of venom glands from Tityus obscurus and T. serrulatus scorpions
Source: PLoS One. 2018 Mar 21;13(3):e0193739. doi: 10.1371/journal.pone.0193739 (PMC5862453; doi:10.1371/journal.pone.0193739)
Supplement: S2 Table — (XLSX) [file pone.0193739.s002.xlsx]

## Sheet: Supplementary Table S2
Feature ID	Gene length	Total gene reads	RPKM	Category	Annotation	Seq. Description BLASTX	min. eValue	mean Similarity
Tobs00001c	599	6	101.36	TOX	Sodium channel toxin	SCX14_TITOB Toxin To14 OS=Tityus obscurus PE=2 SV=1	9.3E-44	92.11
Tobs00003c	1737	72	419.43	TOX	Potassium channel toxin	KA183_TITDI Potassium channel toxin alpha-KTx 18.3 OS=Tityus discrepans PE=1 SV=2	2.2E-27	85.71
Tobs00042	2407	180	756.69	TOX	Metalloproteinase	VMPA_TITSE Venom metalloproteinase antarease (Fragments) OS=Tityus serrulatus PE=1 SV=2	1.7E-52	36.67
Tobs00043	2405	141	593.24	TOX	Metalloproteinase	VMPA_TITSE Venom metalloproteinase antarease (Fragments) OS=Tityus serrulatus PE=1 SV=2	3.49E-50	36.55
Tobs00044	2363	161	689.42	TOX	Metalloproteinase	VMPA_TITSE Venom metalloproteinase antarease (Fragments) OS=Tityus serrulatus PE=1 SV=2	6.22E-57	37.5
Tobs00045	2363	3	12.85	TOX	Metalloproteinase	VMPA_TITSE Venom metalloproteinase antarease (Fragments) OS=Tityus serrulatus PE=1 SV=2	1.4E-52	36.67
Tobs00046	2361	1	4.29	TOX	Metalloproteinase	VMPA_TITSE Venom metalloproteinase antarease (Fragments) OS=Tityus serrulatus PE=1 SV=2	3.42E-50	36.55
Tobs00050	3955	15	38.38	TOX	Sodium channel toxin	SCX14_TITOB Toxin To14 OS=Tityus obscurus PE=2 SV=1	3.43E-50	95.51
Tobs00051	1641	12	73.99	TOX	Sodium channel toxin	SCX14_TITOB Toxin To14 OS=Tityus obscurus PE=2 SV=1	3.14E-53	95.51
Tobs00052	1452	12	83.63	TOX	Sodium channel toxin	SCX14_TITOB Toxin To14 OS=Tityus obscurus PE=2 SV=1	7.94E-54	95.51
Tobs00053	645	194	3043.45	TOX	Sodium channel toxin	SCX14_TITOB Toxin To14 OS=Tityus obscurus PE=2 SV=1	4.15E-57	95.51
Tobs00085	1250	3	24.28	TOX	Metalloproteinase	salivary gland metalloprotease	9.6E-45	49.4
Tobs00086	1240	7	57.12	TOX	Metalloproteinase	m12b metalloprotease	2.5E-60	50.9
Tobs00087	1051	4	38.51	TOX	Metalloproteinase	salivary gland metalloprotease	4.0E-56	48.44
Tobs00088	910	3	33.36	TOX	Metalloproteinase	m12b metalloprotease	6.56E-40	52.5
Tobs00130	1490	6	40.75	TOX	Pancreatic lipase-like protein	pancreatic triacylglycerol lipase-like	9.78E-96	64.4
Tobs00131	1032	1	9.8	TOX	Pancreatic lipase-like protein	pancreatic triacylglycerol lipase-like	7.7E-73	54.25
Tobs00132	954	1	10.61	TOX	Pancreatic lipase-like protein	pancreatic lipase-related protein 3	1.7E-53	59.0
Tobs00146	823	0	0	TOX	Phospholipase C	phospholipase c	1.0E-59	90.15
Tobs00147	788	9	115.57	TOX	Phospholipase C	phospholipase c	4.2E-75	54.9
Tobs00148	514	2	39.37	TOX	Phospholipase C	phospholipase c	9.1E-14	54.25
Tobs00149	479	0	0	TOX	Phospholipase C	1-phosphatidylinositol -bisphosphate phosphodiesterase eta-2	4.3E-32	81.5
Tobs00173	1292	570	4464.13	TOX	Metalloproteinase	VMPA_TITSE Venom metalloproteinase antarease (Fragments) OS=Tityus serrulatus PE=1 SV=2	4.2E-39	36.1
Tobs00174	1309	295	2280.38	TOX	Metalloproteinase	VMPA_TITSE Venom metalloproteinase antarease (Fragments) OS=Tityus serrulatus PE=1 SV=2	7.53E-46	38.33
Tobs00175	1272	227	1805.77	TOX	Metalloproteinase	VMPA_TITSE Venom metalloproteinase antarease (Fragments) OS=Tityus serrulatus PE=1 SV=2	1.08E-24	34.91
Tobs00203	708	8	114.34	TOX	Sodium channel toxin	SCX7_TITOB Toxin To7 OS=Tityus obscurus PE=1 SV=2	3.48E-42	86.25
Tobs00204	707	15	214.68	TOX	Sodium channel toxin	SCX7_TITOB Toxin To7 OS=Tityus obscurus PE=1 SV=2	5.73E-38	83.13
Tobs00205	355	3	85.51	TOX	Sodium channel toxin	SCX7_TITOB Toxin To7 OS=Tityus obscurus PE=1 SV=2	1.34E-39	83.13
Tobs00206	356	3	85.27	TOX	Sodium channel toxin	SCX7_TITOB Toxin To7 OS=Tityus obscurus PE=1 SV=2	7.24E-44	86.25
Tobs00210	2491	708	2875.97	TOX	Metalloproteinase	VMPA_TITSE Venom metalloproteinase antarease (Fragments) OS=Tityus serrulatus PE=1 SV=2	5.59E-79	88.24
Tobs00212	1097	72	664.13	TOX	Metalloproteinase	VMPA_TITSE Venom metalloproteinase antarease (Fragments) OS=Tityus serrulatus PE=1 SV=2	9.63E-73	88.24
Tobs00218	960	19	200.27	TOX	Sodium channel toxin	SCX8_TITOB Toxin To8 OS=Tityus obscurus PE=2 SV=1	1.15E-51	96.51
Tobs00220	120	0	0	TOX	Sodium channel toxin	SCX8_TITOB Toxin To8 OS=Tityus obscurus PE=2 SV=1	5.66E017	100.0
Tobs00221	583	2	34.71	TOX	Sodium channel toxin	SCX7_TITOB Toxin To7 OS=Tityus obscurus PE=1 SV=2	2.31E-39	86.75
Tobs00222	581	10	174.16	TOX	Sodium channel toxin	SCX7_TITOB Toxin To7 OS=Tityus obscurus PE=1 SV=2	2.24E-39	86.75
Tobs00294	1077	17	159.72	TOX	Conserved venom component	endothelin-converting enzyme 1	1.4E-12	31.36
Tobs00305c	1204	7	58.83	TOX	Potassium channel toxin	putative potassium channel toxin [Tityus bahiensis]	7.3E-9	46.67
Tobs00321c	680	2	29.76	TOX	Sodium channel toxin	SCX6_TITOB Toxin To6 OS=Tityus obscurus PE=1 SV=2	1.35E-9	95.83
Tobs00356	1494	75	507.97	TOX	Metalloproteinase	m12b metalloprotease	2.1E-61	58.85
Tobs00357	1448	54	377.35	TOX	Metalloproteinase	m12b metalloprotease	9.6E-63	54.5
Tobs00403c	1031	2	19.63	TOX	Cysteine-rich protein	putative venom cysteine-rich protein [Tityus bahiensis]	5.9E-69	69.23
Tobs00419	1044	23	222.92	TOX	Potassium channel toxin	KA156_TITDI Potassium channel toxin alpha-KTx 15.6 OS=Tityus discrepans PE=1 SV=2	2.56E-21	68.33
Tobs00474c	260	2	77.84	TOX	Potassium channel toxin	putative potassium channel toxin [Tityus bahiensis]	8.2E-13	84
Tobs00486	1258	116	933.04	TOX	Metalloproteinase	m12b metalloprotease	1.3E-101	91.5
Tobs00487	729	5	69.4	TOX	Metalloproteinase	vmpa_titse ame: full=snake venom metalloproteinase antarease short=svmp	3.4E-88	48.15
Tobs00493	550	5	91.99	TOX	Antimicrobial peptide	AP4_TITCO Putative antimicrobial peptide clone 4 OS=Tityus costatus PE=2 SV=1	4.94E-27	95.83
Tobs00500	981	10	103.15	TOX	Potassium channel toxin	KA156_TITDI Potassium channel toxin alpha-KTx 15.6 OS=Tityus discrepans PE=1 SV=2	1.2E-19	90.7
Tobs00570	828	12	146.65	TOX	Potassium channel toxin	Buthinin [Androctonus australis]	6.0E-5	73.0
Tobs00577	934	12	130	TOX	Serine proteinase inhibitor	putative venom serpin-like proteinase inhibitor, partial [Tityus bahiensis]	2.9E-76	41.08
Tobs00578	701	12	173.22	TOX	Serine proteinase inhibitor	proteinase inhibitor i4 serpin	5.4E-44	55.2
Tobs00600	560	2	36.14	TOX	Metalloproteinase	m12b metalloprotease	1.4E-7	70.69
Tobs00611	1012	37	369.95	TOX	Potassium channel toxin	Potassium channel toxin alpha-KTx 18.3; AltName: Full=Toxin TdK3; Flags: Precursor [Tityus discrepans]	1.0E-6	44.0
Tobs00612	478	9	190.52	TOX	Potassium channel toxin	Potassium channel toxin alpha-KTx 18.3; AltName: Full=Toxin TdK3; Flags: Precursor [Tityus discrepans]	6.0E-7	42.0
Tobs00623c	1407	136	978.07	TOX	Anionic peptide	anionic-Lyc-1 [Lychas buchari]	1.1E-10	93.1
Tobs00625	1037	6	58.55	TOX	Conserved venom component	venom protein-8	1.9E-14	87.2
Tobs00626	393	2	51.49	TOX	Conserved venom component	venom protein	7.6E-14	73.4
Tobs00679	631	2	32.07	TOX	Sodium channel toxin	SCX8_TITOB Toxin To8 OS=Tityus obscurus PE=2 SV=1	4.61e-26	81.25
Tobs00694c	889	7	79.67	TOX	Antimicrobial peptide	PCWL1_LYCMC Ponericin-W-like 32.1 OS=Lychas mucronatus PE=2 SV=1	1.03e-17	77.55
Tobs00760c	657	3	46.2	TOX	Metalloproteinase	putative metalloproteinase, partial [Tityus bahiensis]	1.6E-91	62.39
Tobs00781	587	1	17.24	TOX	Potassium channel toxin	kik2_titdi ame: full=potassium channel toxin short= flags: precursor	1.6E-38	81.65
Tobs00782	458	25	552.33	TOX	Potassium channel toxin	kik2_titdi ame: full=potassium channel toxin short= flags: precursor	3.9E-39	76.94
Tobs00782c	1275	6	47.62	TOX	Sodium channel toxin	SCNA8_TITDI Toxin TdNa8 OS=Tityus discrepans PE=1 SV=1	6.0E-38	82.0
Tobs00801	521	3	58.27	TOX	Conserved venom component	m13 peptidase	2.7E-34	76.0
Tobs00802	489	1	20.69	TOX	Conserved venom component	m13 peptidase	8.4E-25	76.0
Tobs00819	499	2	40.56	TOX	insulin-like growth factor-binding protein	putative insulin-like growth factor-binding protein [Tityus bahiensis]	1.7E-23	47.62
Tobs00820	446	1	22.69	TOX	insulin-like growth factor-binding protein	putative insulin-like growth factor-binding protein [Tityus bahiensis]	5.7E-25	48.48
Tobs00827	551	22	404.01	TOX	Antimicrobial peptide	antimicrobial peptide precursor	1.4E-18	82.33
Tobs00828	357	9	255.09	TOX	Antimicrobial peptide	antimicrobial peptide precursor	1.5E-22	81.83
Tobs00848	222	1	45.58	TOX	Potassium channel toxin	putative potassium channel toxin [Tityus bahiensis]	7.7E-10	84.0
Tobs00867c	830	3	36.57	TOX	Metalloproteinase	putative metalloproteinase, partial [Tityus bahiensis]	1.9E-33	61.36
Tobs00869	1264	244	1953.29	TOX	Metalloproteinase	m12b metalloprotease	8.0E-40	73.3
Tobs00870	1225	24	198.24	TOX	Metalloproteinase	m12b metalloprotease	6.3E-40	49.85
Tobs00877c	530	4	76.37	TOX	Sodium channel toxin	putative sodium channel toxin [Tityus bahiensis]	3.7E-21	58.57
Tobs00878c	445	9	204.65	TOX	Sodium channel toxin	putative sodium channel toxin [Tityus bahiensis]	1.2E-26	58.67
Tobs00883	1035	111	1085.19	TOX	Anionic peptide	Anionic peptide; Short=AP; Flags: Precursor [Tityus discrepans]	6.0E-8	96.0
Tobs00899	517	59	1154.74	TOX	Potassium channel toxin	a chain structural and functional characterization of the recombinant form of the channel blocker tc32	4.4E-9	89.33
Tobs00901	401	17	428.97	TOX	Conserved venom component	hypothetical secreted protein, partial [Hottentotta judaicus]	9.0E-27	58.0
Tobs00902	396	2	51.1	TOX	Conserved venom component	hypothetical secreted protein, partial [Hottentotta judaicus]	1.0E-26	58.0
Tobs00934c	352	8	229.97	TOX	Potassium channel toxin	putative potassium channel toxin [Tityus bahiensis]	1.0E-21	76.92
Tobs00935	3536	42	120.19	TOX	insulin-like growth factor-binding protein	insulin-like growth factor-binding protein complex acid labile subunit	0.0	53.95
Tobs00935c	494	8	163.87	TOX	Metalloproteinase	putative metalloproteinase, partial [Tityus bahiensis]	2.1E-29	60.92
Tobs00943c	523	5	96.74	TOX	Conserved venom component	vp184_lycmc ame: full=venom protein 184 flags: precursor	3.9E-17	55.5
Tobs00978	2717	205	763.46	TOX	Conserved venom component	ACE-like (angiotensin-converting enzyme-like)	2.5E-63	55.7
Tobs01036	2354	26	111.76	TOX	Conserved venom component	endothelin-converting enzyme 1	2.5E-133	89.8
Tobs01046	2298	189	832.22	TOX	Sodium channel toxin	Toxin To10; AltName: Full=T-alpha* NaTx3.9; Flags: Precursor [Tityus cambridgei]	5.0E-50	95.0
Tobs01050	2266	25	111.64	TOX	Conserved venom component	atrial natriuretic peptide-converting enzyme isoform x1	3.7E-158	57.6
Tobs01074	2167	29	135.41	TOX	Cysteine proteinase	cathepsin l-like	3.6E-156	81.15
Tobs01141	1952	92	476.91	TOX	Conserved venom component	ACE-like (angiotensin-converting enzyme-like)	0.0	67.0
Tobs01206	1814	190	1059.84	TOX	Conserved venom component	pancreatic alpha-amylase isoform X1 [Parasteatoda tepidariorum]	0.0	69.0
Tobs01230	1766	27	154.7	TOX	Serine proteinase	Serine proteinase stubble [Ceratitis capitata]	4.0E-18	31.55
Tobs01232	1767	20	114.53	TOX	Serine proteinase inhibitor	serpin b3-like	2.5E-73	80.15
Tobs01238c	941	16	172.05	TOX	Potassium channel toxin	ka183_titdi ame: full=potassium channel toxin alpha-ktx ame: full=toxin 3 flags: precursor	1.1E-14	78.0
Tobs01240c	675	5	74.95	TOX	Serine proteinase	putative venom chymotrypsin-like proteinase, partial [Tityus bahiensis]	1.8E-80	84.29
Tobs01261	1730	46	269.05	TOX	Potassium channel toxin	kax42_titse ame: full=potassium channel toxin alpha-Potassium channel toxin ame: full=neurotoxin ts-kappa short= short= apa flags: precursor	6.6E-14	68.75
Tobs01335	1610	42	263.97	TOX	Cysteine proteinase	cathepsin d	0.0	63.0
Tobs01345	1594	130	825.24	TOX	Cysteine-rich protein	putative cysteine-rich protein [Tityus bahiensis]	8.6E-60	63.7
Tobs01346	1593	61	387.47	TOX	Serine proteinase	serine proteinase stubble	1.1E-142	44.6
Tobs01358c	365	2	55.44	TOX	Potassium channel toxin	putative potassium channel toxin [Tityus bahiensis]	1.79E-13	64.71
Tobs01360c	998	4	40.56	TOX	Sodium channel toxin	putative sodium channel toxin [Tityus bahiensis]	1.89E-19	58.11
Tobs01419	1510	69	462.38	TOX	Serine proteinase inhibitor	putative serpin-like proteinase inhibitor [Tityus bahiensis]	0.0	91.08
Tobs01432	1492	52	352.66	TOX	Cysteine proteinase	cathepsin b	1.5E-152	62.65
Tobs01437c	390	10	259.45	TOX	Potassium channel toxin	putative potassium channel toxin [Tityus bahiensis]	1.05E-23	81.82
Tobs01441	1487	109	741.72	TOX	Conserved venom component	m13 peptidase	2.2E-44	63.45
Tobs01445c	253	3	119.98	TOX	Potassium channel toxin	putative potassium channel toxin [Tityus bahiensis]	8.0E-9	82.14
Tobs01447	1478	154	1054.32	TOX	Cysteine-rich protein	Venom allergen 5; AltName: Full=Antigen 5; AltName: Full=Cysteine-rich venom protein; Short=CRVP, partial [Tityus serrulatus]	1.0E-121	69.0
Tobs01454	1472	10	68.74	TOX	Potassium channel toxin	Potassium channel toxin alpha-KTx 12.1; AltName: Full=Butantoxin; Short=BuTX; AltName: Full=Ts6; AltName: Full=TsTX-IV [Tityus serrulatus]	8.0E-15	88.0
Tobs01460	1467	13	89.67	TOX	Serine proteinase inhibitor	serpin peptidase inhibitor-like protein, partial [Opisthacanthus cayaporum]	1.0E-45	42.0
Tobs01469c	570	3	53.26	TOX	Antimicrobial peptide	putative antimicrobial peptide [Tityus bahiensis]	2.5E-38	90.54
Tobs01470	1461	24	166.22	TOX	Cysteine proteinase	putative cathepsin F-like protein [Tityus bahiensis]	0.0	89.0
Tobs01537c	1578	7	44.89	TOX	Metalloproteinase	VMPA_TITSE Venom metalloproteinase antarease (Fragments) OS=Tityus serrulatus PE=1 SV=2	6.8E-21	44.34
Tobs01538	1404	14	100.9	TOX	Serine proteinase	chymotrypsin-like protease-1 [Mesobuthus eupeus].	4.0E-22	27.0
Tobs01540	1408	21	150.92	TOX	Metalloproteinase	VMPA_TITSE Venom metalloproteinase antarease (Fragments) OS=Tityus serrulatus PE=1 SV=2	4.3E-46	90.0
Tobs01551	1399	41	296.54	TOX	Serine proteinase	putative trypsin-like proteinase [Tityus bahiensis]	2.4E-174	78.64
Tobs01576	1381	38	278.43	TOX	Serine proteinase	Putative tick serine protease [Rhipicephalus pulchellus]	1.1E-92	53.18
Tobs01589	1369	88	650.43	TOX	Metalloproteinase	salivary gland metalloprotease	1.5E-64	77.8
Tobs01598	1364	37	274.48	TOX	Metalloproteinase	salivary gland metalloprotease	4.4E-66	69.15
Tobs01608c	336	4	120.46	TOX	Antimicrobial peptide	Venom antimicrobial peptide-9 OS=Mesobuthus eupeus PE=1 SV=1	1.0E-10	71.0
Tobs01620	1338	86	650.38	TOX	Hyaluronidase	venom hyaluronidase	0.0	50.35
Tobs01664	1309	9	69.57	TOX	Metalloproteinase	salivary gland metalloprotease	9.1E-59	96.15
Tobs01671	1301	205	1594.41	TOX	Metalloproteinase	metalloserrulase 4 [Tityus serrulatus]	4.0E-121	48.0
Tobs01681	1294	184	1438.82	TOX	Cysteine-rich protein	CRISP3 [Hottentotta judaicus]	1.0E-96	70.0
Tobs01691	1290	38	298.07	TOX	Serine proteinase inhibitor	proteinase inhibitor i4 serpin	1.7E-85	81.8
Tobs01697	1286	88	692.41	TOX	Metalloproteinase	m12b metalloprotease	1.6E-81	66.0
Tobs01708	1280	28	221.35	TOX	Serine proteinase inhibitor	putative venom serpin-like proteinase inhibitor, partial [Tityus bahiensis]	0	76.57
Tobs01711	1277	190	1505.52	TOX	Metalloproteinase	m12b metalloprotease	1.2E-79	65.0
Tobs01713	1272	171	1360.3	TOX	Metalloproteinase	m12b metalloprotease	5.3E-54	55.0
Tobs01715	1272	27	214.78	TOX	Metalloproteinase	salivary gland metalloprotease	1.0E-81	86.75
Tobs01717	1271	440	3502.93	TOX	Metalloproteinase	salivary gland metalloprotease	1.9E-60	58.9
Tobs01720	1270	281	2238.86	TOX	Metalloproteinase	putative metalloproteinase, partial [Tityus bahiensis]	1.0E-147	56.99
Tobs01737	1257	13	104.65	TOX	Conserved venom component	a disintegrin and metalloproteinase with thrombospondin motifs 7-like	2.0E-59	56.6
Tobs01742	1254	215	1734.86	TOX	Metalloproteinase	m12b metalloprotease	2.6E-37	87.35
Tobs01804c	755	42	562.89	TOX	Anionic peptide	Anionic peptide OS=Tityus discrepans PE=2 SV=1	1.0E-20	94.0
Tobs01818	1203	194	1631.78	TOX	Serine proteinase	chymotrypsin-like protein	4.4E-112	75.2
Tobs01835	1192	40	339.55	TOX	Serine proteinase inhibitor	secreted salivary gland	1.6E-86	62.3
Tobs01851	1180	90	771.76	TOX	Metalloproteinase	m12b metalloprotease	1.1E-44	74.0
Tobs01885	1152	7	61.49	TOX	Proteinase inhibitor	kunitz-like protease inhibitor	3.8E-84	85.2
Tobs01893	1151	13	114.29	TOX	Metalloproteinase	m12b metalloprotease	7.7E-72	86.15
Tobs01903	1147	10	88.22	TOX	insulin-like growth factor-binding protein	insulin-like growth factor 2 mrna-binding protein 1-like	1.8E-152	71.25
Tobs01924	1133	11	98.24	TOX	Phospholipase A2	group xv phospholipase a2	6.1E-138	71.05
Tobs02031c	514	4	78.74	TOX	Potassium channel toxin	putative potassium channel toxin [Tityus bahiensis]	3.9E-41	80.72
Tobs02039	1086	29	270.2	TOX	Metalloproteinase	VMPA_TITSE Venom metalloproteinase antarease (Fragments) OS=Tityus serrulatus PE=1 SV=2	9.8E-45	39.82
Tobs02045	1083	30	280.3	TOX	Cysteine-rich protein	cysteine-rich secretory protein 2-like	1.7E-88	58.05
Tobs02054c	1349	7	52.51	TOX	Sodium channel toxin	SCX5_TITOB Toxin To5 OS=Tityus obscurus PE=1 SV=2	9.0E-32	100.0
Tobs02055c	452	17	380.57	TOX	Sodium channel toxin	SCX5_TITOB Toxin To5 OS=Tityus obscurus PE=1 SV=2	1.2E-42	95.77
Tobs02070	1072	18	169.9	TOX	Cysteine-rich protein	Cysteine-rich secretory protein 2 [Lygus hesperus] >gi|732571347|gb|JAG01097.1| Cysteine-rich secretory protein 2 [Lygus hesperus] >gi|732571349|gb|JAG01098.1| Cysteine-rich secretory protein 2 [Lygus hesperus] >gi|732602143|gb|JAG16495.1| Cysteine-rich secretory protein 2 [Lygus hesperus] >gi|743566001|gb|JAG58756.1| hypothetical protein [Lygus hesperus]	2.9E-21	35.06
Tobs02082	1048	6	57.93	TOX	Serine proteinase inhibitor	venom serine protease inhibitor, partial [Mesobuthus eupeus].	2.0E-3	40
Tobs02214c	300	3	101.19	TOX	Sodium channel toxin	SCX11_TITOB Toxin To11 OS=Tityus obscurus PE=2 SV=1	1.8E-35	90.38
Tobs02221c	562	9	162.04	TOX	Sodium channel toxin	SCX8_TITOB Toxin To8 OS=Tityus obscurus PE=2 SV=1	3.3E-35	89.3
Tobs02240	1006	10	100.58	TOX	Proteinase inhibitor	metalloproteinase inhibitor 3	2.5E-55	54.8
Tobs02302	986	21	215.51	TOX	Metalloproteinase	VMPA_TITSE Venom metalloproteinase antarease (Fragments) OS=Tityus serrulatus PE=1 SV=2	7.5E-44	45.65
Tobs02371c	343	4	118	TOX	Sodium channel toxin	SCX15_TITOB Toxin To15 OS=Tityus obscurus PE=2 SV=1	2.6E-19	100.0
Tobs02433	941	94	1010.79	TOX	Antimicrobial peptide	putative antimicrobial peptide [Tityus bahiensis]	8.9E-37	90.54
Tobs02588	892	12	136.13	TOX	Chitinase	probable chitinase 3-like	4.1E-113	86.0
Tobs02619	882	10	114.72	TOX	Serine proteinase	inactive serine protease pamr1	2.2E-109	69.25
Tobs02648	869	7	81.51	TOX	Serine proteinase	venom protease	2.2E-39	91.65
Tobs02662	865	7	81.89	TOX	Serine proteinase	trypsin chemotrypsin-like s1 s6 peptidase	8.4E-19	73.6
Tobs02700	852	77	914.48	TOX	Metalloproteinase	m12b metalloprotease	8.6E-34	64.95
Tobs02768	829	122	1489.12	TOX	Conserved venom component	hypothetical secreted protein	6.0E-53	51.0
Tobs02788	825	80	981.21	TOX	BPP-like peptide	BPP_TITDI Bradykinin-potentiating peptide OS=Tityus discrepans PE=2 SV=1	1.6E-33	81.82
Tobs02841	814	9	111.88	TOX	Phospholipase A2	phospholipase a2	1.0E-24	82.95
Tobs02901c	943	4	42.92	TOX	Sodium channel toxin	putative erp60 [Amblyomma parvum]	1.5E-54	65.14
Tobs03086	752	13	174.92	TOX	Pancreatic lipase-like protein	pancreatic lipase-related protein 1	4.9E-58	87.05
Tobs03089	753	9	120.94	TOX	Serine proteinase	tryptase beta 2	5.4E-68	74.75
Tobs03092	752	12	161.47	TOX	Cysteine-rich protein	venom allergen 5-like	8.6E-78	60.8
Tobs03114	747	10	135.46	TOX	Cysteine-rich protein	GTx-CRISP1	4.1E-10	72.05
Tobs03132c	582	4	69.54	TOX	Potassium channel toxin	Potassium channel toxin alpha-KTx 18.3; AltName: Full=Toxin TdK3; Flags: Precursor [Tityus discrepans]	2.0E-5	71.0
Tobs03142	739	4	54.77	TOX	insulin-like growth factor-binding protein	putative insulin-like growth factor binding protein [Tityus bahiensis]	2.0E-11	45.0
Tobs03214	726	14	195.13	TOX	Metalloproteinase	VMPA_TITSE Venom metalloproteinase antarease (Fragments) OS=Tityus serrulatus PE=1 SV=2	6.09E-69	67.74
Tobs03315	699	6	86.86	TOX	Cysteine-rich protein	crisp3: cysteine-rich secretory	1.2E-16	63.6
Tobs03351	685	16	236.35	TOX	Sodium channel toxin	CSab-Lyc-4 [Lychas buchari]	2.0E-19	46.0
Tobs03363	688	6	88.24	TOX	Serine proteinase inhibitor	putative serine proteinase inhibitor [Ixodes ricinus]	2.0E-29	31.0
Tobs03376	685	7	103.4	TOX	Proteinase inhibitor	metalloproteinase inhibitor 3	7.4E-34	60.55
Tobs03396	679	10	149.02	TOX	Conserved venom component	VP30_LYCMC Venom protein 30.1 OS=Lychas mucronatus PE=2 SV=1	2.9E-6	22.95
Tobs03428	672	47	707.71	TOX	Metalloproteinase	m12b metalloprotease	3.0E-21	73.5
Tobs03436c	664	6	91.43	TOX	Sodium channel toxin	SCX9_TITOB Toxin To9 OS=Tityus obscurus PE=2 SV=1	1.4E-9	51.67
Tobs03488	656	8	123.4	TOX	Serine proteinase inhibitor	kazal-type serine protease inhibitor domain-containing protein 1	7.6E-23	53.8
Tobs03552	638	54	856.44	TOX	Sodium channel toxin	SCX7_TITOB Toxin To7 OS=Tityus obscurus PE=1 SV=2	9.0E-50	92.86
Tobs03562	637	44	698.94	TOX	Conserved venom component	venom neuropeptide-3	2.8E-87	61.7
Tobs03604	623	11	178.66	TOX	Potassium channel toxin	Potassium channel toxin	9.5E-18	51.0
Tobs03699	605	10	167.25	TOX	Conserved venom component	venom protein-5	4.5E-79	52.15
Tobs03745	591	103	1763.49	TOX	Potassium channel toxin	ka183_titdi ame: full=potassium channel toxin alpha-Potassium channel toxin ame: full=toxin 3 flags: precursor	7.9E-21	53.0
Tobs03764	582	9	156.47	TOX	Sodium channel toxin	SCX4_TITOB Toxin To4 OS=Tityus obscurus PE=1 SV=2	5.9E-56	100.0
Tobs03810	576	5	87.84	TOX	Conserved venom component	venom peptide TxLP1a [Hottentotta judaicus]	2.0E-5	28.0
Tobs03813	571	8	141.77	TOX	Sodium channel toxin	SCX13_TITOB Toxin To13 OS=Tityus obscurus PE=2 SV=1	5.8E-52	93.02
Tobs03882	561	7	126.26	TOX	Potassium channel toxin	KAX44_TITOB Potassium channel toxin alpha-KTx 4.4 OS=Tityus obscurus PE=1 SV=1	1.8E-11	100.0
Tobs03922	549	36	663.52	TOX	Antimicrobial peptide	antimicrobial peptide precursor	2.5E-23	55.15
Tobs03940	542	6	112.02	TOX	Phospholipase A2	PA2_MEGPE Phospholipase A2 OS=Megabombus pennsylvanicus PE=1 SV=1	1.3E-20	62.16
Tobs03945	543	7	130.44	TOX	Cysteine proteinase	cathepsin l	1.6E-67	85.35
Tobs03959	538	50	940.4	TOX	Potassium channel toxin	beta-Potassium channel toxin-like peptide	1.3E-40	76.7
Tobs04009	528	11	210.81	TOX	Conserved venom component	hypothetical protein, partial [Tityus discrepans]	4.0E-13	38.0
Tobs04057	516	19	372.59	TOX	Conserved venom component	hypothetical protein, partial [Tityus discrepans]	2.0E-12	36.0
Tobs04083	505	5	100.19	TOX	Anticoagulant peptide	af155367_1 anticoagulant peptide ap1	9.0E-22	64.85
Tobs04096	504	13	261	TOX	Metalloproteinase	venom metalloprotease-1	4.5E-19	54.15
Tobs04154	470	6	129.17	TOX	Conserved venom component	PN16_PHONI U24-ctenitoxin-Pn1a OS=Phoneutria nigriventer PE=1 SV=1	7.4E-25	41.88
Tobs04158	460	11	241.97	TOX	Sodium channel toxin	SCX1_TITOB Toxin To1 OS=Tityus obscurus PE=1 SV=2	1.7E-56	96.51
Tobs04164	461	3	65.85	TOX	insulin-like growth factor-binding protein	JAG85194 putative insulin-like growth factor binding protein [Tityus bahiensis]15	5.0E-24	49.0
Tobs04165	459	3	66.14	TOX	Sodium channel toxin	SCX8_TITPA Toxin Tpa8 OS=Tityus pachyurus PE=2 SV=1	9.7E-55	82.18
Tobs04174	449	7	157.75	TOX	Potassium channel toxin	ka156_titdi ame: full=potassium channel toxin alpha-Potassium channel toxin ame: full=discrepin flags: precursor	4.9E-14	84.0
Tobs04181	440	34	781.9	TOX	Sodium channel toxin	SCX5_TITOB Toxin To5 OS=Tityus obscurus PE=1 SV=2	8.9E-55	100.0
Tobs04188	435	19	441.97	TOX	Serine proteinase inhibitor	JAG85165 putative serine proteinase inhibitor [Tityus bahiensis]	7.0E-25	55.0
Tobs04193	412	20	491.2	TOX	insulin-like growth factor-binding protein	putative insulin-like growth factor binding protein, partial [Tityus bahiensis]	8.0E-15	46.0
Tobs04194	409	7	173.18	TOX	Sodium channel toxin	scorpion toxin to8 precursor	2.0E-48	67.0
Tobs04196	392	7	180.69	TOX	Serine proteinase inhibitor	JAG85165 putative serine proteinase inhibitor [Tityus bahiensis]	6.0E-18	59.0
Tobs04198	384	18	474.31	TOX	Sodium channel toxin	scorpion toxin tc48a precursor	9.0E-54	91.0
Tobs04201	366	4	110.59	TOX	Sodium channel toxin	U1-buthitoxin-Hj1a	5.0E-11	57.0
Tobs04204	362	19	531.09	TOX	Potassium channel toxin	potassium channel toxin alpha-Potassium channel toxin	1.1E-7	79.11
Tobs04206	349	10	289.93	TOX	Sodium channel toxin	SCX15_TITOB Toxin To15 OS=Tityus obscurus PE=2 SV=1	9.6E-55	100.0
Tobs04207	343	3	88.5	TOX	Sodium channel toxin	SCX11_TITOB Toxin To11 OS=Tityus obscurus PE=2 SV=1	1.6E-34	100.0
Tobs04212	280	6	216.83	TOX	Conserved venom component	calcium channel toxin-like peptide-1	1.7E-12	68.33
Tobs04298c	911	3	33.32	TOX	Potassium channel toxin	putative potassium channel toxin [Tityus bahiensis]	2.7	66.67
Tobs04415c	784	2	25.81	TOX	Sodium channel toxin	SCX8_TITPA Toxin Tpa8 OS=Tityus pachyurus PE=2 SV=1	1.3E-47	76.53
Tobs04533c	580	2	34.89	TOX	Metalloproteinase	Zinc metalloproteinase nas-6, partial [Lygus hesperus]	8.7E-20	41.6
Tobs04781c	474	2	42.69	TOX	BPP-like peptide	BPP_TITDI Bradykinin-potentiating peptide OS=Tityus discrepans PE=2 SV=1	6.1E-35	81.82
Tobs04788c	644	8	125.7	TOX	Sodium channel toxin	SCX8_TITPA Toxin Tpa8 OS=Tityus pachyurus PE=2 SV=1	7.7E-54	82.18
Tobs05187c	671	2	30.16	TOX	Potassium channel toxin	KA183_TITDI Potassium channel toxin alpha-KTx 18.3 OS=Tityus discrepans PE=1 SV=2	1.3E-28	85.48
Tobs05838c	709	2	28.54	TOX	Sodium channel toxin	SCX5_TITOB Toxin To5 OS=Tityus obscurus PE=1 SV=2	9.7E-6	100.0
Tobs06373c	880	3	34.5	TOX	Cysteine-rich protein	putative cysteine-rich venom protein [Tityus bahiensis]	1.2E-76	88.46
Tobs06857c	871	2	23.23	TOX	Potassium channel toxin	KA11L_LYCMC Toxin KTx8 OS=Lychas mucronatus PE=2 SV=1	1.1E-14	78.85
Tobs07305c	1088	3	27.9	TOX	Sodium channel toxin	SCX8_TITPA Toxin Tpa8 OS=Tityus pachyurus PE=2 SV=1	3.4E-49	79.21
Tobs07600c	534	3	56.85	TOX	Potassium channel toxin	KS4_MESMA Toxin BmTxKS4 OS=Mesobuthus martensii PE=2 SV=1	4.2E-23	54.43
Tobs07690c	469	5	107.88	TOX	Potassium channel toxin	KA183_TITDI Potassium channel toxin alpha-KTx 18.3 OS=Tityus discrepans PE=1 SV=2	3.0E-30	85.71
Tobs08174c	455	1	22.24	TOX	Sodium channel toxin	SCX13_TITOB Toxin To13 OS=Tityus obscurus PE=2 SV=1	1.6E-14	100.0
Tobs10015c	1367	5	37.01	TOX	Sodium channel toxin	SCX7_TITOB Toxin To7 OS=Tityus obscurus PE=1 SV=2	5.6E-46	92.77
Tobs10582c	720	3	42.16	TOX	Phospholipase A2	Phospholipase A2 [Fopius arisanus]	5.5E-5	44.9
Tobs11346c	915	10	110.59	TOX	Sodium channel toxin	SCX8_TITOB Toxin To8 OS=Tityus obscurus PE=2 SV=1	2.2E-7	90.91
Tobs12185c	965	3	31.46	TOX	Sodium channel toxin	SCX7_TITOB Toxin To7 OS=Tityus obscurus PE=1 SV=2	3e-16	93.94
Tobs13321c	494	2	40.97	TOX	Sodium channel toxin	SCX7_TITOB Toxin To7 OS=Tityus obscurus PE=1 SV=2	3.62E-6	72.73
Tobs13575c	455	4	88.96	TOX	Potassium channel toxin	putative potassium channel toxin [Tityus bahiensis]	3.12E-9	44.07
