# Supplementary material for: Proteomic endorsed transcriptomic profiles of venom glands from Tityus obscurus and T. serrulatus scorpions
Source: PLoS One. 2018 Mar 21;13(3):e0193739. doi: 10.1371/journal.pone.0193739 (PMC5862453; doi:10.1371/journal.pone.0193739)
Supplement: S3 Table — (XLSX) [file pone.0193739.s003.xlsx]

## Sheet: Supplementary Table S3
Feature ID	Gene length	Total gene reads	RPKM	Category	Annotation	Seq. Description BlastX	min. eValue BlastX	mean Similarity BlastX
Tser00006	979	69	460.55	TOX	Conserved venom component	TxLP3 [Lychas mucronatus]	6.0E-33	55.0
Tser00010	778	218	1830.98	TOX	Potassium channel toxin	kik3_tittr ame: full=potassium channel toxin flags: precursor	2.6E-12	82.6
Tser00011	619	4	42.23	TOX	Potassium channel toxin	kik3_tittr ame: full=potassium channel toxin flags: precursor	9.1E-13	82.6
Tser00024	2697	96	232.59	TOX	Potassium channel toxin	Peptide TsPep2; AltName: Full=Ts12; Flags: Precursor	4.0E-41	100
Tser00025	2444	8	21.39	TOX	Potassium channel toxin	Peptide TsPep2; AltName: Full=Ts12; Flags: Precursor	4.0E-41	100
Tser00026	841	11	85.47	TOX	Potassium channel toxin	Peptide TsPep2; AltName: Full=Ts12; Flags: Precursor	7.0E-40	97
Tser00027	742	297	2615.53	TOX	Antimicrobial peptide	antimicrobial peptide precursor	1.2E-16	83.4
Tser00029	588	1	11.11	TOX	Potassium channel toxin	sckp2_titse ame: full=peptide ep2 flags: precursor	4.8E-26	98.0
Tser00036	671	93	905.66	TOX	Sodium channel toxin	scx7_titse ame: full=beta-mammal insect toxin ts7 ame: full=tityustoxin vii short=ts vii short= -vii ame: full=toxin ii-11 ame: full=toxin iii-10 ame: full=toxin t2-iv ame: full=toxin gamma ame: full=ts1 flags: precursor	4.7E-41	84.6
Tser00037	657	28	278.48	TOX	Sodium channel toxin	scx7_titse ame: full=beta-mammal insect toxin ts7 ame: full=tityustoxin vii short=ts vii short= -vii ame: full=toxin ii-11 ame: full=toxin iii-10 ame: full=toxin t2-iv ame: full=toxin gamma ame: full=ts1 flags: precursor	4.0E-41	84.6
Tser00038	527	108	1339.12	TOX	Sodium channel toxin	scx7_titse ame: full=beta-mammal insect toxin ts7 ame: full=tityustoxin vii short=ts vii short= -vii ame: full=toxin ii-11 ame: full=toxin iii-10 ame: full=toxin t2-iv ame: full=toxin gamma ame: full=ts1 flags: precursor	9.2E-47	84.6
Tser00060c	720	8	72.6	TOX	Metalloproteinase	m12b Metalloprotease	7.2E-25	70.2
Tser00082	569	77	884.27	TOX	Hypotensin	Hypotensin-1; AltName: Full=Hypotensin I; Short=TsHpt-I	1.0E-03	72.0
Tser00107	1560	1194	5001.34	TOX	Metalloproteinase	m12b Metalloprotease	1.15E-45	44.0
Tser00108	1347	2	9.7	TOX	Metalloproteinase	m12b Metalloprotease	1.8E-44	44.05
Tser00113	669	232	2266.04	TOX	Potassium channel toxin	beta-KTx-like peptide	1.7E-49	79.95
Tser00114	478	127	1736.13	TOX	Potassium channel toxin	beta-KTx-like peptide	1.9E-51	79.95
Tser00115	477	227	3109.67	TOX	Potassium channel toxin	beta-KTx-like peptide	1.8E-52	79.95
Tser00128	438	3	44.76	TOX	Conserved venom component	vp29_lycmc ame: full=venom protein 29 flags: precursor	7.7E-05	64.0
Tser00129	905	15	108.31	TOX	Sodium channel toxin	a chain solution structure of an old world-like neurotoxin from the venom of the new world scorpion centruroides sculpturatus ewing	1.1E-34	80.1
Tser00131	613	7	74.62	TOX	Sodium channel toxin	a chain solution structure of an old world-like neurotoxin from the venom of the new world scorpion centruroides sculpturatus ewing	1.0E-42	77.15
Tser00134	699	253	2365.1	TOX	Antimicrobial peptide	antimicrobial peptide precursor	3.8E-18	81.5
Tser00135	577	19	215.17	TOX	Antimicrobial peptide	antimicrobial peptide precursor	1.9E-18	81.5
Tser00142	1573	24	99.7	TOX	Serine proteinase inhibitor	secreted salivary gland	7.7E-66	56.95
Tser00143	1260	25	129.65	TOX	Serine proteinase inhibitor	serpin b3-like	3.8E-55	59.1
Tser00144	1263	30	155.21	TOX	Serine proteinase inhibitor	serpin b4-like	4.1E-55	55.8
Tser00165	1667	624	2445.99	TOX	Metalloproteinase	m12b Metalloprotease	5.2E-71	47.3
Tser00166	1663	618	2428.3	TOX	Metalloproteinase	m12b Metalloprotease	5.1E-71	47.3
Tser00167	1509	729	3156.78	TOX	Metalloproteinase	m12b Metalloprotease	5.6E-71	47.45
Tser00213	433	3	45.27	TOX	Metalloproteinase	vmpa_titse ame: full=snake venom Metalloproteinase antarease short=svmp	8.4E-24	82.0
Tser00226	1454	44	197.74	TOX	Bradykinin-potentiate peptide	venom antimicrobial peptide	2.6E-11	87.75
Tser00261	1343	50	243.28	TOX	Metalloproteinase	m12b Metalloprotease	1.5E-48	46.6
Tser00262	1340	32	156.05	TOX	Metalloproteinase	m12b Metalloprotease	1.7E-48	46.6
Tser00264	1346	19	92.24	TOX	Metalloproteinase	venom Metalloprotease-1	6.1E-19	59.6
Tser00265	1055	91	563.63	TOX	Metalloproteinase	venom Metalloprotease-1	2.3E-12	64.0
Tser00266	1035	18	113.64	TOX	Metalloproteinase	venom Metalloprotease-1	2.3E-08	69.5
Tser00267	912	5	35.82	TOX	Metalloproteinase	venom Metalloprotease-1	2.1E-12	64.0
Tser00268	892	18	131.86	TOX	Metalloproteinase	venom Metalloprotease-1	1.9E-08	69.5
Tser00269	599	24	261.81	TOX	Conserved venom component	pn16_phoni ame: full=u24-ctenitoxin-pn1a short=u24-cntx-pn1a ame: full=venom protein pn16c3	6.83E-28	50.0
Tser00270	544	30	360.35	TOX	Conserved venom component	pn16_phoni ame: full=u24-ctenitoxin-pn1a short=u24-cntx-pn1a ame: full=venom protein pn16c3	4.9E-28	50.65
Tser00271	349	0	0	TOX	Conserved venom component	U24-ctenitoxin-Pn1a-like [Parasteatoda tepidariorum]	5.0E-05	38
Tser00272	294	0	0	TOX	Conserved venom component	U24-ctenitoxin-Pn1a-like [Parasteatoda tepidariorum]	5.0E-05	38.0
Tser00275	323	8	161.84	TOX	Sodium channel toxin	a chain solution structure of an old world-like neurotoxin from the venom of the new world scorpion centruroides sculpturatus ewing	6.7E-48	76.25
Tser00280	3422	124	236.78	TOX	Conserved venom component	neprilysin isoform a	2.9E-94	50.95
Tser00322	706	41	379.48	TOX	cysteine-rich protein	cyspe_titco ame: full=cysteine-rich peptide clone 2 flags: precursor	1.7E-14	87.0
Tser00323	555	6	70.64	TOX	cysteine-rich protein	cyspe_titco ame: full=cysteine-rich peptide clone 2 flags: precursor	6.4E-15	87.0
Tser00337	2348	41	114.1	TOX	Serine proteinase inhibitor	isoform c, Kazal type serine protease inhibitors and follistatin-like domains. PREDICTED: testican-1-like [Apis mellifera].	1.2E-63	62.85
Tser00344	1258	25	129.86	TOX	Conserved venom component	membrane Metallo-endopeptidase-like 1-like	0.0	69.6
Tser00347	630	39	404.51	TOX	Potassium channel toxin	kax42_titse ame: full=potassium channel toxin alpha-KTx ame: full=neurotoxin ts-kappa short= short= apa flags: precursor	1.5E-25	83.75
Tser00348	621	23	242.02	TOX	Potassium channel toxin	kax42_titse ame: full=potassium channel toxin alpha-KTx ame: full=neurotoxin ts-kappa short= short= apa flags: precursor	1.4E-25	83.75
Tser00384c	529	6	74.11	TOX	Metalloproteinase	metalloserrulase 5 [Tityus serrulatus]	3.0E-68	98.0
Tser00499	1332	67	328.68	TOX	Conserved venom component	p9797_titst ame: full=peptide 9797	5.3E-03	88.0
Tser00500	1331	74	363.3	TOX	Conserved venom component	p9797_titst ame: full=peptide 9797	1.0E-03	80.5
Tser00550	342	3	57.32	TOX	Conserved venom component	venom neuropeptide-3	8.3E-15	91.25
Tser00615	1042	14	87.79	TOX	Metalloproteinase	venom Metalloprotease-1	1.5E-39	47.8
Tser00616	919	15	106.66	TOX	Metalloproteinase	venom Metalloprotease-2	2.8E-28	46.6
Tser00655	1238	36	190.02	TOX	Proteinase inhibitor	Metalloproteinase inhibitor 3	9.19E-24	52.3
Tser00656	595	5	54.91	TOX	Proteinase inhibitor	tissue inhibitor of Metalloproteases	5.9E-04	60.7
Tser00669	914	5	35.75	TOX	Serine proteinase	proclotting enzyme	1.4E-42	47.95
Tser00670	875	3	22.4	TOX	Serine proteinase	proclotting enzyme	9.7E-37	48.15
Tser00675	1128	50	289.65	TOX	Sodium channel toxin	Toxin Ts4; AltName: Full=Non-toxic protein TsNTxP; Short=NTxP; AltName: Full=P-Allerg-alpha* NaTx4.1	2.0E-35	100
Tser00676	647	73	737.27	TOX	Sodium channel toxin	ntxp_titse ame: full=non-toxic protein xp short=n flags: precursor	7.9E-32	81.5
Tser00711	849	13	100.06	TOX	Bradykinin-potentiate peptide	bpk3_mesma ame: full=bradykinin-potentiating peptide 3 short=bpp 3 ame: full= bpp ame: full=non-disulfide-bridged peptide short=ndbp- flags: precursor	7.4E-02	88.0
Tser00713	1223	55	293.86	TOX	Conserved venom component	vp164_lycmc ame: full=venom protein 164 flags: precursor	3.7E-20	75.0
Tser00722	763	66	565.23	TOX	Antimicrobial peptide	antimicrobial peptide meucin-18-1 precursor	1.6E-14	75.8
Tser00808	261	4	100.14	TOX	Proteinase inhibitor	venom protein VP5 [Odontobuthus doriae]	6.0E-11	42.0
Tser00836	595	123	1350.81	TOX	Sodium channel toxin	scorpion toxin to12 precursor	2.6E-32	79.25
Tser00838	531	3	36.92	TOX	Bradykinin-potentiate peptide	Bradykinin-potentiating peptide BmKbpp; AltName: Full=Bpp BmK3; AltName: Full=Non-disulfide-bridged peptide 2.2; Short=NDBP-2.2; AltName: Full=Non-disulfide-bridged peptide 3.3; Short=NDBP-3.3; Flags: Precursor [Mesobuthus martensii]	5.0E-06	53.0
Tser00901	757	8	69.06	TOX	Serine proteinase	serine protease p54	1.9E-54	52.1
Tser00920	479	8	109.13	TOX	Conserved venom component	vp29_lycmc ame: full=venom protein 29 flags: precursor	2.2E-02	55.0
Tser00947	526	2	24.85	TOX	insulin-like growth factor-binding protein	insulin-like growth factor-binding protein 7 [Cimex lectularius]	9.0E-10	49.0
Tser00990	426	2	30.68	TOX	Antimicrobial peptide	Putative antimicrobial peptide clone 4; Flags: Precursor [Tityus costatus]	6.0E-07	87.5
Tser01009	419	27	421.07	TOX	Potassium channel toxin	kax45_titco ame: full=potassium channel toxin alpha-KTx flags: precursor	8.4E-16	94.6
Tser01029	626	408	4258.85	TOX	Conserved venom component	venom neuropeptide-3	1.7E-86	75.6
Tser01064	2993	549	1198.59	TOX	Conserved venom component	endothelin-converting enzyme 1-like	4.0E-60	60.1
Tser01086	1951	924	3094.72	TOX	Metalloproteinase	m12b Metalloprotease	7.7E-92	50.25
Tser01087	1906	691	2368.98	TOX	Metalloproteinase	m12b Metalloprotease	4.7E-91	50.35
Tser01090	1343	171	832.01	TOX	Metalloproteinase	m12b Metalloprotease	1.9E-59	46.6
Tser01091	1107	78	460.42	TOX	Metalloproteinase	vmpa_titse ame: full=snake venom Metalloproteinase antarease short=svmp	8.6E-38	47.5
Tser01108	614	63	670.47	TOX	Conserved venom component	venom protein-6	8.8E-07	82.0
Tser01155	3410	173	331.51	TOX	Potassium channel toxin	Potassium channel toxin alpha-KTx 4.5 [Tityus costatus]	4.0E-23	96
Tser01246	2338	22	61.49	TOX	Lipase	pancreatic triacylglycerol lipase-like	3.2E-89	53.9
Tser01269	2255	163	472.33	TOX	Conserved venom component	membrane Metallo-endopeptidase-like 1-like	1.7E-123	54.75
Tser01360	1965	47	156.29	TOX	Serine proteinase inhibitor	serpin B3-like [Limulus polyphemus]	2.0E-106	40.0
Tser01524	1660	34	133.84	TOX	Cysteine proteinase	cathepsin f	3.8E-145	68.65
Tser01536	1643	355	1411.88	TOX	Conserved venom component	pancreatic alpha-amylase [Parasteatoda tepidariorum]	0.0	69.0
Tser01546	1632	18	72.07	TOX	Conserved venom component	endothelin-converting enzyme 2-like	6.7E-67	48.7
Tser01565	1602	47	191.71	TOX	Serine proteinase inhibitor	serpin b6-like	1.4E-46	52.3
Tser01654	1479	39	172.31	TOX	Serine proteinase inhibitor	proteinase inhibitor i4 serpin	6.3E-38	51.55
Tser01663	1471	36	159.92	TOX	Cysteine proteinase	cathepsin d	0.0	79.25
Tser01730	1412	536	2480.48	TOX	Metalloproteinase	m12b Metalloprotease	6.2E-67	47.2
Tser01801	1356	10	48.19	TOX	Conserved venom component	endothelin converting enzyme	5.1E-41	64.6
Tser01802	1358	262	1260.69	TOX	Metalloproteinase	m12b Metalloprotease	4.9E-69	47.75
Tser01856	1317	850	4217.35	TOX	Metalloproteinase	m12b Metalloprotease	5.1E-157	49.6
Tser01864	1315	77	382.62	TOX	Metalloproteinase	m12b Metalloprotease	4.8E-60	45.95
Tser01865	1309	40	199.68	TOX	Serine proteinase	proclotting enzyme	1.4E-67	55.1
Tser01896	1288	72	365.28	TOX	Serine proteinase	serine proteinase stubble	6.1E-144	67.2
Tser01917	1272	372	1911.01	TOX	Metalloproteinase	m12b Metalloprotease	6.2E-41	51.58
Tser01924	1264	12	62.04	TOX	Cysteine proteinase	digestive cysteine proteinase	1.1E-128	69.7
Tser01967	1237	14	73.95	TOX	Conserved venom component	voltage-dependent calcium channel gamma-2 subunit-like	1.6E-61	61.55
Tser02003	1218	16	85.84	TOX	Metalloproteinase	protease m1 zinc Metalloprotease	5.9E-87	57.65
Tser02014	1213	33	177.77	TOX	Serine proteinase	secreted salivary gland	2.5E-62	55.2
Tser02020	1208	22	119	TOX	Metalloproteinase	m12b Metalloprotease	8.8E-74	47.45
Tser02028	1201	23	125.14	TOX	PLA2	group xv phospholipase a2-like	1.4E-127	67.0
Tser02039	1190	19	104.33	TOX	cysteine-rich protein	cysteine-rich with egf-like domain protein 2-like	3.6E-64	56.8
Tser02043	1191	554	3039.52	TOX	Serine proteinase	chymotrypsin-like protein	8.3E-105	53.75
Tser02052	1179	12	66.51	TOX	Serine proteinase inhibitor	serine peptidase kunitz 3 precursor	3.4E-35	63.55
Tser02094	1164	38	213.32	TOX	Serine proteinase inhibitor	kazal-type serine protease inhibitor domain-containing protein 1	8.2E-92	58.95
Tser02114	1147	23	131.03	TOX	Proteinase inhibitor	Metalloproteinase inhibitor 3	2.60423e-28	54.0
Tser02116	1144	19	108.53	TOX	Metalloproteinase	m12b Metalloprotease	1.1E-27	57.55
Tser02131	1133	11	63.44	TOX	Conserved venom component	endothelin-converting enzyme 2 isoform 3	8.2E-13	46.65
Tser02177	1122	22	128.13	TOX	Serine proteinase	proclotting enzyme trypsin-like serine protease	4.5E-83	54.2
Tser02249	1072	11	67.05	TOX	PLA2	phospholipase a2	3.5E-07	56.95
Tser02269	1071	13	79.32	TOX	Serine proteinase	proclotting enzyme	5.6E-66	52.4
Tser02275	1070	8	48.86	TOX	Metalloproteinase	vmpa_titse ame: full=snake venom Metalloproteinase antarease short=svmp	2.7E-45	45.35
Tser02332	1038	10	62.95	TOX	Hyaluronidase	venom hyaluronidase	1.7E-108	49.95
Tser02409	1006	6	38.97	TOX	Metalloproteinase	matrix Metalloproteinase-17	2.8E-53	70.15
Tser02411	1014	80	515.54	TOX	Conserved venom component	carbonic anhydrase 15-like	3.8E-45	52.85
Tser02449	1003	10	65.15	TOX	Serine proteinase inhibitor	serpin peptidase clade b member 3	1.2E-81	59.45
Tser02507	980	15	100.02	TOX	insulin-like growth factor-binding protein	insulin-like growth factor-binding protein complex acid labile chain	6.6E-37	50.75
Tser02509	979	10	66.75	TOX	Antimicrobial peptide	cuticular protein analogous to peritrophins 3-d2 precursor	5.0E-73	64.95
Tser02510	982	16	106.47	TOX	cysteine-rich protein	cysteine-rich secretory protein 2-like	5.9E-76	61.75
Tser02553	967	16	108.12	TOX	Cysteine proteinase	cathepsin l-associated protein	3.2E-89	57.8
Tser02602	950	46	316.4	TOX	Conserved venom component	venom protein	1.2E-54	88.5
Tser02632	943	9	62.36	TOX	Serine proteinase inhibitor	serine protease serpin	2.2E-58	55.65
Tser02732	910	9	64.63	TOX	Conserved venom component	voltage-dependent calcium channel type a subunit alpha-1-like	1.4E-65	90.05
Tser02865	866	12	90.55	TOX	Serine proteinase inhibitor	serpin b3 isoform 1	1.3E-19	52.1
Tser02915	862	249	1887.55	TOX	Metalloproteinase	m12b Metalloprotease	1.0E-19	69.4
Tser02918	855	6	45.86	TOX	Conserved venom component	endothelin converting enzyme-like 1	1.1E-05	39.5
Tser03076	824	8	63.44	TOX	Serine proteinase	serine proteinase clade member 8 isoform a	3.5E-29	56.1
Tser03134	815	36	288.64	TOX	Conserved venom component	secreted salivary gland	1.8E-15	45.6
Tser03259	780	6	50.26	TOX	PLD	phospholipase d3 (Toxin phospholipases-D present in the venom of Loxosceles spiders)	2.1E-30	71.15
Tser03267	777	25	210.24	TOX	Conserved venom component	venom protein-5	5.2E-67	92.0
Tser03339	763	9	77.08	TOX	Bradykinin-potentiate peptide	Bradykinin-potentiating peptide BmKbpp; AltName: Full=Bpp BmK3; AltName: Full=Non-disulfide-bridged peptide 2.2; Short=NDBP-2.2; AltName: Full=Non-disulfide-bridged peptide 3.3; Short=NDBP-3.3; Flags: Precursor [Mesobuthus martensii]	8.0E-16	76.0
Tser03342	763	7	59.95	TOX	Metalloproteinase	atp-dependent zinc Metalloprotease yme1 homolog	4.4E-71	80.05
Tser03347	759	6	51.66	TOX	Chitinase	chitinase domain-containing protein 1 precursor	3.1E-36	62.0
Tser03439	740	6	52.98	TOX	Lipase	pancreatic triacylglycerol lipase-like	2.8E-21	63.75
Tser03475	736	7	62.15	TOX	Lipase	pancreatic triacylglycerol lipase	5.9E-48	54.05
Tser03545	721	5	45.31	TOX	Metalloproteinase	vmpa_titse ame: full=snake venom Metalloproteinase antarease short=svmp	1.5E-26	44.3
Tser03584	712	107	982	TOX	Conserved venom component	secreted protein	6.0E-09	57.0
Tser03783	674	17	164.81	TOX	Conserved venom component	membrane Metallo-endopeptidase-like 1-like	1.8E-71	76.35
Tser03804	667	9	88.17	TOX	Metalloproteinase	vmpa_titse ame: full=snake venom Metalloproteinase antarease short=svmp	8.1E-76	51.1
Tser03861	658	89	883.83	TOX	Conserved venom component	putative defense protein 3 isoform X1 [Parasteatoda tepidariorum]	2.0E-20	35.0
Tser03874	657	1	9.95	TOX	Antimicrobial peptide	chk1 checkpoint-like partial	2.9E-24	81.55
Tser03883	649	6	60.41	TOX	PLC	phospholipase eta 2	1.6E-68	52.45
Tser03948	644	14	142.05	TOX	Serine proteinase inhibitor	salivary secreted serine protease inhibitor	3.0E-02	50.0
Tser04068	622	82	861.45	TOX	Conserved venom component	PREDICTED: putative defense protein 3 [Tetranychus urticae]	2.0E-12	28.0
Tser04069	623	6	62.93	TOX	cysteine-rich protein	cysteine-rich secretory protein 2-like	1.1E-46	59.6
Tser04100	616	5	53.04	TOX	Metalloproteinase	a disintegrin and Metalloproteinase with thrombospondin motifs 7-like	2.6E-61	53.75
Tser04111	616	7	74.25	TOX	PLA2	group xiia secretory phospholipase a2-like	8.1E-36	53.95
Tser04132	611	7	74.86	TOX	Conserved venom component	neprilysin isoform a	7.2E-23	56.9
Tser04168	607	7	75.36	TOX	Sodium channel toxin	lvpay_lycmc ame: full=lipolysis-activating peptide 1-alpha chain short=lvp1-alpha contains: ame: full=neurotoxin x-like flags: precursor	4.3E-02	71.0
Tser04192	602	9	97.69	TOX	Conserved venom component	vp29_lycmc ame: full=venom protein 29 flags: precursor	1.5E-04	57.5
Tser04195	602	12	130.25	TOX	Conserved venom component	venom protein-9	8.6E-04	66.0
Tser04497	549	6	71.41	TOX	Conserved venom component	neprilysin isoform a	2.0E-23	61.05
Tser04599	538	181	2198.38	TOX	Potassium channel toxin	kax45_titco ame: full=potassium channel toxin alpha-KTx flags: precursor	5.4E-06	77.0
Tser04602	536	24	292.59	TOX	Conserved venom component	vp29_lycmc ame: full=venom protein 29 flags: precursor	1.4E-03	52.0
Tser04623	530	11	135.62	TOX	Antimicrobial peptide	antimicrobial peptide meucin-18-1 precursor	3.5E-05	63.0
Tser04706	519	6	75.54	TOX	Metalloproteinase	m12b Metalloprotease	8.1E-15	63.2
Tser04810	501	5	65.21	TOX	PLA2	phospholipase a2-like	2.5E-29	63.25
Tser04813	503	13	168.88	TOX	Conserved venom component	hypothetical secreted protein	2.4E-29	72.0
Tser04821	502	24	312.4	TOX	insulin-like growth factor-binding protein	insulin-like growth factor-binding protein 7	4.0E-04	60.0
Tser04856	496	4	52.7	TOX	Serine proteinase	secreted salivary gland	3.0E-45	66.45
Tser04896	487	5	67.09	TOX	Conserved venom component	venom protein-5	1.8E-20	57.0
Tser05080	437	7	104.67	TOX	Conserved venom component	vp30_lycmc ame: full=venom protein flags: precursor	3.7E-44	75.0
Tser05082	432	8	121.01	TOX	Potassium channel toxin	sckp2_titse ame: full=peptide ep2 flags: precursor	1.1E-05	78.5
Tser05110	424	5	77.06	TOX	Antimicrobial peptide	defensin [Rhipicephalus sanguineus]	4.0E-06	41.0
Tser05121	421	10	155.21	TOX	Conserved venom component	venom protein-7	3.2E-30	73.0
Tser05125	418	13	203.22	TOX	Sodium channel toxin	lvpay_lycmc ame: full=lipolysis-activating peptide 1-alpha chain short=lvp1-alpha contains: ame: full=neurotoxin x-like flags: precursor	6.0E-06	56.6
Tser05147	405	17	274.28	TOX	Sodium channel toxin	sodium channel toxin	1.0E-07	66.5
Tser05179	386	10	169.29	TOX	Sodium channel toxin	scx12_cenno ame: full=alpha-toxin cn12	3.3E-09	57.2
Tser05209	355	5	92.03	TOX	Sodium channel toxin	U1-buthitoxin-Hj1a [Hottentotta judaicus]	6.3E-03	72.0
Tser05230	317	5	103.07	TOX	Potassium channel toxin	hypothetical protein [Tityus discrepans]	2.3E-05	69.0
Tser05232	312	9	188.49	TOX	Conserved venom component	venom protein	6.00352e-11	79.7
Tser05242	280	9	210.03	TOX	Conserved venom component	venom toxin-like peptide	2.4E-20	75.0
Tser05244	278	9	211.55	TOX	Proteinase inhibitor	Kunitz-type serine protease inhibitor LmKTT-1a	2.0E-12	45.0
Tser05247	274	5	119.24	TOX	Conserved venom component	hypothetical protein, partial [Tityus discrepans]	8.0E-14	100
Tser05257	205	0	0	TOX	Metalloproteinase	vmpa_titse ame: full=snake venom Metalloproteinase antarease short=svmp	1.1E-15	68.3
TserPR00001	845	8	61.86	TOX	Antimicrobial peptide	venom peptide meuAP-18-1 [Mesobuthus eupeus]	5.0E-24	70
TserPR00039	698	19	177.87	TOX	Antimicrobial peptide	antimicrobial peptide precursor	8.8E-17	83.4
TserPR00055	1279	99	1754.56	TOX	Metalloproteinase	metalloserrulase 3 [Tityus serrulatus]	0.0	72.0
TserPR00064	1338	25	122.09	TOX	cysteine-rich protein	antigen 5 scp domain-containing	1.5E-81	56.2
TserPR00077	411	23	365.67	TOX	Potassium channel toxin	kax45_titco ame: full=potassium channel toxin alpha-KTx flags: precursor	2.3E-15	94.6
TserPR001123	709	67	617.5	TOX	Anticoagulant	af155367_1 anticoagulant peptide ap1	8.6E-22	72.0
TserPR00153	1512	9	38.9	TOX	Sodium channel toxin	Toxin Ts4; AltName: Full=Non-toxic protein TsNTxP; Short=NTxP; AltName: Full=P-Allerg-alpha* NaTx4.1 [Tityus serrulatus]	8.0E-54	100
TserPR00259	569	77	884.27	TOX	Hypotensin	Hypotensin-1; AltName: Full=Hypotensin I; Short=TsHpt-I [Tityus serrulatus]	5.0E-08	100
TserPR00271	1413	317	3481.14	TOX	cysteine-rich protein	Venom allergen 5	4.0E-136	77.0
TserPR00401	501	44	573.88	TOX	Potassium channel toxin	kax45_titco ame: full=potassium channel toxin alpha-KTx flags: precursor	5.1E-07	79.7
TserPR00429	420	8	124.46	TOX	Anionic peptide	Anionic peptide clone 8; Flags: Precursor [Tityus costatus]	3.0E-38	98.0
TserPR00441	473	480	6631.11	TOX	Anionic peptide	antimicrobial non-disulfide-bridged peptide 6 NDBP6 [Mesobuthus gibbosus]	4.0E-07	67.0
TserPR00464	471	41	568.81	TOX	Sodium channel toxin	scorpion toxin tpa8 precursor	8.9E-14	65.5
TserPR00466	582	19	213.32	TOX	Hypotensin	Hypotensin-1; AltName: Full=Hypotensin I; Short=TsHpt-I [Tityus serrulatus]	1.0E-07	100
TserPR00566	1327	132	2254.79	TOX	Metalloproteinase	metalloserrulase 6 [Tityus serrulatus]	0.0	94.0
TserPR00603	1346	75	364.1	TOX	Metalloproteinase	m12b Metalloprotease	5.0E-28	52.55
TserPR00686	1249	31	162.18	TOX	Metalloproteinase	m12b Metalloprotease	1.1E-67	47.35
TserPR01666	343	2	38.1	TOX	Sodium channel toxin	Alpha-mammal toxin Ts2; AltName: Full=P-Mice-beta* NaTx5.1	1.0E-40	100
TserPR02296	528	27	334.15	TOX	Potassium channel toxin	ks4_mesma ame: full=toxin xks4 ame: full=ks3 toxin flags: precursor	1.6E-07	57.0
TserPR02595	489	7	93.54	TOX	Metalloproteinase	vmpa_titse ame: full=snake venom Metalloproteinase antarease short=svmp	7.0E-13	55.0
TserPR02663	374	126	7636.65	TOX	Sodium channel toxin	Beta-mammal/insect toxin Ts1; Ts7 [Tityus serrulatus]	6.0E-54	100
TserPR02686	661	34	336.11	TOX	Sodium channel toxin	a chain solution structure of an old world-like neurotoxin from the venom of the new world scorpion centruroides sculpturatus ewing	2.8E-43	77.1
TserPR02705	400	18	294.05	TOX	Potassium channel toxin	hypothetical protein [Tityus discrepans]	1.4E-07	72.0
TserSP00033	800	27	220.54	TOX	Antimicrobial peptide	antimicrobial peptide precursor	1.7E-17	81.5
TserSP00042	618	120	2226.80	TOX	Potassium channel toxin	Potassium channel toxin beta-Ktx 2; Ts19 [Tityus serrulatus]	1.0E-58	100
TserSP00132	1280	45	229.73	TOX	Metalloproteinase	m12b Metalloprotease	2.0E-67	46.8
TserSP00153	1279	124	633.52	TOX	Hyaluronidase	venom hyaluronidase	0.0	54.65
TserSP00154	1128	18	104.27	TOX	Hyaluronidase	venom hyaluronidase	3.5E-165	56.35
TserSP00156	506	4	90.66	TOX	Hyaluronidase	TsHyal-2 Hyaluronidase	3.0E-102	90.0
TserSP002180	563	357	4143.49	TOX	Anionic peptide	Anionic peptide clone 9; Flags: Precursor [Tityus costatus]	7.0E-03	95.0
TserSP00272	634	25	452.21	TOX	Potassium channel toxin	Potassium channel toxin alpha-KTx 4.2 [Tityus serrulatus]	3.0E-33	100
TserSP00436	1127	37	214.53	TOX	Metalloproteinase	metalloserrulase 3 [Tityus serrulatus]	0.0	72.0
TserSP00488	603	308	3337.64	TOX	Hypotensin	Hypotensin-1; AltName: Full=Hypotensin I; Short=TsHpt-I	3.0E-08	100
TserSP00763	1627	184	738.99	TOX	cysteine-rich protein	venom allergen 5	1.0E-19	45.0
TserSP00791	505	80	1035.15	TOX	Potassium channel toxin	a chain nmr solution structure of butantoxin	2.3E-15	70.5
TserSP00935	2226	37	108.61	TOX	cysteine-rich protein	antigen 5 scp domain-containing	9.0E-13	45.05
TserSP00939	1955	173	578.24	TOX	ACE-like	angiotensin converting enzyme	0.0	67.65
TserSP01035	1687	659	2552.56	TOX	cysteine-rich protein	Venom allergen 5; AltName: Full=Antigen 5; AltName: Full=Cysteine-rich venom protein; Short=CRVP	2.0E-84	70.0
TserSP01218	2343	304	847.83	TOX	cysteine-rich protein	antigen 5 scp domain-containing	5.1E-90	57.15
TserSP01250	1349	15	72.66	TOX	Metalloproteinase	venom Metalloprotease-1	6.4E-19	59.6
TserSP01264	1742	34	127.54	TOX	cysteine-rich protein	venom allergen cysteine-rich secretory protein	4.8E-19	44.35
TserSP01269	1334	357	1748.71	TOX	Metalloproteinase	m12b Metalloprotease	2.8E-54	46.3
TserSP01318	1285	289	1469.61	TOX	Metalloproteinase	m12b Metalloprotease	1.3E-68	47.4
TserSP01349	1196	43	234.93	TOX	Metalloproteinase	m12b Metalloprotease	5.5E-66	46.3
TserSP01406	1359	45	216.37	TOX	Metalloproteinase	m12b Metalloprotease	1.5E-54	50.3
TserSP01501	1145	92	525.04	TOX	PLA2	phospholipase a2	2.6E-44	61.95
TserSP02075	1358	342	1645.63	TOX	Bradykinin-potentiate peptide	venom antimicrobial peptide	2.1E-11	85.75
TserSP02206	815	30	240.53	TOX	PLA2	phospholipase a2	1.4E-18	58.0
TserSP02759	679	14	134.73	TOX	Cysteine proteinase	cathepsin b	5.7E-69	72.8
TserSP03115	628	39	405.8	TOX	Sodium channel toxin	Sodium channel toxin	4.1E-08	55.4
TserSP03248	687	37	351.93	TOX	Sodium channel toxin	Alpha-mammal toxin Ts2; AltName: Full=P-Mice-beta* NaTx5.1	1.0E-40	100
TserSP03305	594	9	99.01	TOX	Chitinase	acidic mammalian chitinase	7.6E-48	64.75
TserSP03877	576	50	567.22	TOX	Sodium channel toxin	scx12_cenno ame: full=alpha-toxin cn12	1.4E-11	70.0
TserSP04923	478	5	68.35	TOX	Conserved venom component	calcium channel toxin-like peptide-1 [Mesobuthus eupeus]	2.0E-07	33.0
TserSP05061	323	29	586.68	TOX	Sodium channel toxin	sckp2_titse ame: full=peptide ep2 flags: precursor	4.9E-12	76.0
TserSP05361	421	32	496.68	TOX	Hypotensin	Hypotensin-1; AltName: Full=Hypotensin I; Short=TsHpt-I [Tityus serrulatus]	3.0E-03	72.0
TserSP05383	577	17	192.52	TOX	Sodium channel toxin	a chain solution structure of an old world-like neurotoxin from the venom of the new world scorpion centruroides sculpturatus ewing	6.9E-46	75.8
